# Supplementary material for: Delineation of two new, highly similar species of Taiwanese Cylindera tiger beetles (Coleoptera, Carabidae, Cicindelinae) based on morphological and molecular evidence
Source: Zookeys. 2019 Sep 11;875:31–62. doi: 10.3897/zookeys.875.37856 (PMC6751220; doi:10.3897/zookeys.875.37856)
Supplement: XML Treatment for Cylindera (Cylindera) ooa [file zookeys.875.37856-treatment1.xml]

<!DOCTYPE tp:taxon-treatment
  PUBLIC "-//TaxonX//DTD Taxonomic Treatment Publishing DTD v0 20100105//EN" "tax-treatment-NSO.dtd">
<tp:taxon-treatment xmlns:tp="http://www.plazi.org/taxpub"><tp:treatment-meta><kwd-group><label>Taxon classification</label><kwd><named-content xmlns:xlink="http://www.w3.org/1999/xlink" content-type="kingdom">Animalia</named-content></kwd><kwd><named-content xmlns:xlink="http://www.w3.org/1999/xlink" content-type="order">Coleoptera</named-content></kwd><kwd><named-content xmlns:xlink="http://www.w3.org/1999/xlink" content-type="family">Carabidae</named-content></kwd></kwd-group><mixed-citation publication-type="journal"><person-group><name><surname>Chou</surname><given-names>Ming-Hsun</given-names></name><name><surname>Yeh</surname><given-names>Wen-Bin</given-names></name></person-group><article-title>Delineation of two new, highly similar species of Taiwanese <italic><tp:taxon-name><tp:taxon-name-part taxon-name-part-type="genus" reg="Cylindera">Cylindera</tp:taxon-name-part></tp:taxon-name></italic> tiger beetles (<tp:taxon-name><tp:taxon-name-part taxon-name-part-type="order">Coleoptera</tp:taxon-name-part></tp:taxon-name>, <tp:taxon-name><tp:taxon-name-part taxon-name-part-type="family">Carabidae</tp:taxon-name-part></tp:taxon-name>, <tp:taxon-name><tp:taxon-name-part taxon-name-part-type="subfamily">Cicindelinae</tp:taxon-name-part></tp:taxon-name>) based on morphological and molecular evidence</article-title><source>Zookeys</source><day>11</day><month>9</month><year>2019</year><volume>875</volume><fpage>31</fpage><lpage>62</lpage><pub-id pub-id-type="doi">10.3897/zookeys.875.37856</pub-id></mixed-citation></tp:treatment-meta><tp:nomenclature><tp:taxon-name><object-id xmlns:xlink="http://www.w3.org/1999/xlink" content-type="arpha" xlink:type="simple">DF115E9B312F57BCB762D29A3047717C</object-id>
            <tp:taxon-name-part taxon-name-part-type="genus" reg="Cylindera">Cylindera</tp:taxon-name-part> (<tp:taxon-name-part taxon-name-part-type="subgenus" reg="Cylindera">Cylindera</tp:taxon-name-part>) <tp:taxon-name-part taxon-name-part-type="species" reg="ooa">ooa</tp:taxon-name-part>
<object-id xmlns:xlink="http://www.w3.org/1999/xlink" content-type="zoobank" xlink:type="simple">http://zoobank.org/7D37BBD1-3BDA-4C13-9F2C-5C47412A21D9</object-id></tp:taxon-name><tp:taxon-status xmlns:xlink="http://www.w3.org/1999/xlink" xlink:type="simple">sp. nov.</tp:taxon-status></tp:nomenclature><tp:treatment-sec sec-type="type material" id="SECID0E5EBG"><title>Type material.</title><p><bold><italic>Holotype:</italic></bold> male (Fig. <xref ref-type="fig" rid="F10">14</xref>; specimen code: AdeC66-1; dry pinned, with aedeagus in glycerol in a separated microvial labeled “AdeC66-1”): Taiwan, Kaohsiung, Jiaxian, Liuyi Mountain, altitude 400–500 m, 17 May 2018, Ming-Hsun Chou leg. Original label: “Locality: 高雄甲仙六義山 / Date: 2018.V.17 / Collector: 周明勳 / Code: AdeC66-1”; “<named-content xmlns:xlink="http://www.w3.org/1999/xlink" content-type="dwc:institutional_code" xlink:type="simple">NCHU</named-content> 0011-0735”. Dry specimen and aedeagus of holotype deposited in <named-content xmlns:xlink="http://www.w3.org/1999/xlink" content-type="dwc:institutional_code" xlink:type="simple">NCHU</named-content>. <bold><italic>Paratypes</italic></bold>: 1 male (Fig. <xref ref-type="fig" rid="F10">15</xref>; specimen code: AdeC66-15; dry pinned, with aedeagus in glycerol in a separated microvial) and 3 females (specimen code: AdeC66-2 (Fig. <xref ref-type="fig" rid="F10">16</xref>), AdeC66-16, and AdeC66-17, respectively; dry pinned, with genitalia in glycerol in a separated microvial, respectively): same collecting information as for holotype. 1 male (specimen code: AdeC73-4; dry pinned, with aedeagus in glycerol in a separated microvial): Taiwan, Kaohsiung, Jiaxian, Liuyi Mountain, altitude 400–500 m, 23 Jun. 2018, Ming-Hsun Chou leg. Above dry specimens and genitalia of paratypes deposited in <named-content xmlns:xlink="http://www.w3.org/1999/xlink" content-type="dwc:institutional_code" xlink:type="simple">NMNS</named-content>. 3 females (dry pinned, labeled “Paratype-<named-content xmlns:xlink="http://www.w3.org/1999/xlink" content-type="dwc:institutional_code" xlink:type="simple">MFNB</named-content>-01”, “Paratype-<named-content xmlns:xlink="http://www.w3.org/1999/xlink" content-type="dwc:institutional_code" xlink:type="simple">MFNB</named-content>-02”, and “Paratype-<named-content xmlns:xlink="http://www.w3.org/1999/xlink" content-type="dwc:institutional_code" xlink:type="simple">MFNB</named-content>-07”, respectively): Taiwan, Kaohsiung, Jiaxian, 9–17 May 1908, Sauter S.V. leg. 1 male (dry pinned, labeled “Paratype-<named-content xmlns:xlink="http://www.w3.org/1999/xlink" content-type="dwc:institutional_code" xlink:type="simple">MFNB</named-content>-03”): Taiwan, Kaohsiung, Jiaxian, 17–23 May 1908, Sauter S.V. leg. 1 male (dry pinned, labeled “Paratype-<named-content xmlns:xlink="http://www.w3.org/1999/xlink" content-type="dwc:institutional_code" xlink:type="simple">MFNB</named-content>-04”): Taiwan, Kaohsiung, Jiaxian, 2–14 May 1908, Sauter S.V. leg. 1 male (dry pinned, labeled “Paratype-<named-content xmlns:xlink="http://www.w3.org/1999/xlink" content-type="dwc:institutional_code" xlink:type="simple">MFNB</named-content>-05”): Taiwan, Kaohsiung, Jiaxian, 1–5 May 1908, Sauter S.V. leg. 1 female (dry pinned, labeled “Paratype-<named-content xmlns:xlink="http://www.w3.org/1999/xlink" content-type="dwc:institutional_code" xlink:type="simple">MFNB</named-content>-06”): Taiwan, Kaohsiung, Jiaxian, 1–5 May 1908, Sauter S.V. leg. Above dry specimens of paratypes deposited in <named-content xmlns:xlink="http://www.w3.org/1999/xlink" content-type="dwc:institutional_code" xlink:type="simple">MFNB</named-content>. Original labels of paratypes see Table <xref ref-type="table" rid="T2">2</xref>.</p><fig id="F10" position="float" orientation="portrait"><object-id xmlns:xlink="http://www.w3.org/1999/xlink" content-type="doi" xlink:type="simple">10.3897/zookeys.875.37856.figures14-16</object-id><object-id xmlns:xlink="http://www.w3.org/1999/xlink" content-type="arpha" xlink:type="simple">1EA02061E5165A1888C674A447E23D3E</object-id><label>Figures 14–16.</label><caption><p>Type specimens of <italic><tp:taxon-name><tp:taxon-name-part taxon-name-part-type="genus" reg="Cylindera">Cylindera</tp:taxon-name-part> <tp:taxon-name-part taxon-name-part-type="species" reg="ooa">ooa</tp:taxon-name-part></tp:taxon-name></italic> sp. nov. <bold>14</bold> male holotype (AdeC66-1) <bold>15</bold> male paratype (AdeC66-15) exhibiting visible posthumeral spots <bold>16</bold> female paratype (AdeC66-2).</p></caption><graphic xmlns:xlink="http://www.w3.org/1999/xlink" xlink:href="zookeys-875-031-g010.jpg" position="float" orientation="portrait" xlink:type="simple" id="oo_339397.jpg"><uri content-type="original_file" xlink:type="simple">https://binary.pensoft.net/fig/339397</uri></graphic></fig><table-wrap id="T2" position="float" orientation="portrait"><label>Table 2.</label><caption><p>Original labels of type materials.</p></caption><table id="TID0EMUAI" rules="all"><tbody><tr><th rowspan="1" colspan="1">Species</th><th rowspan="1" colspan="1">Code</th><th rowspan="1" colspan="1">Type of type</th><th rowspan="1" colspan="1">Original label</th><th rowspan="1" colspan="1">In English</th></tr><tr><td rowspan="42" colspan="1">
                    <italic><tp:taxon-name><tp:taxon-name-part taxon-name-part-type="genus" reg="Cylindera">Cylindera</tp:taxon-name-part> <tp:taxon-name-part taxon-name-part-type="species" reg="ooa">ooa</tp:taxon-name-part></tp:taxon-name></italic>
                  </td><td rowspan="4" colspan="1">AdeC66-1</td><td rowspan="4" colspan="1">Holotype</td><td rowspan="1" colspan="1">Locality: 高雄甲仙六義山</td><td rowspan="1" colspan="1">Locality: Kaohsiung, Jiaxian, Liuyi Mountain</td></tr><tr><td rowspan="1" colspan="1">Date: 2018.V.17</td><td rowspan="1" colspan="1">Date: 2018.V.17</td></tr><tr><td rowspan="1" colspan="1">Collector: 周明勳</td><td rowspan="1" colspan="1">Collector: Ming-Hsun Chou</td></tr><tr><td rowspan="1" colspan="1">Code: AdeC66-1</td><td rowspan="1" colspan="1">Code: AdeC66-1</td></tr><tr><td rowspan="4" colspan="1">AdeC66-2</td><td rowspan="4" colspan="1">Paratype</td><td rowspan="1" colspan="1">Locality: 高雄甲仙六義山</td><td rowspan="1" colspan="1">Locality: Kaohsiung, Jiaxian, Liuyi Mountain</td></tr><tr><td rowspan="1" colspan="1">Date: 2018.V.17</td><td rowspan="1" colspan="1">Date: 2018.V.17</td></tr><tr><td rowspan="1" colspan="1">Collector: 周明勳</td><td rowspan="1" colspan="1">Collector: Ming-Hsun Chou</td></tr><tr><td rowspan="1" colspan="1">Code: AdeC66-2</td><td rowspan="1" colspan="1">Code: AdeC66-2</td></tr><tr><td rowspan="4" colspan="1">AdeC66-15</td><td rowspan="4" colspan="1">Paratype</td><td rowspan="1" colspan="1">Locality: 高雄甲仙六義山</td><td rowspan="1" colspan="1">Locality: Kaohsiung, Jiaxian, Liuyi Mountain</td></tr><tr><td rowspan="1" colspan="1">Date: 2018.V.18</td><td rowspan="1" colspan="1">Date: 2018.V.18</td></tr><tr><td rowspan="1" colspan="1">Collector: 周明勳</td><td rowspan="1" colspan="1">Collector: Ming-Hsun Chou</td></tr><tr><td rowspan="1" colspan="1">Code: AdeC66-15</td><td rowspan="1" colspan="1">Code: AdeC66-15</td></tr><tr><td rowspan="4" colspan="1">AdeC66-16</td><td rowspan="4" colspan="1">Paratype</td><td rowspan="1" colspan="1">Locality: 高雄甲仙六義山</td><td rowspan="1" colspan="1">Locality: Kaohsiung, Jiaxian, Liuyi Mountain</td></tr><tr><td rowspan="1" colspan="1">Date: 2018.V.18</td><td rowspan="1" colspan="1">Date: 2018.V.18</td></tr><tr><td rowspan="1" colspan="1">Collector: 周明勳</td><td rowspan="1" colspan="1">Collector: Ming-Hsun Chou</td></tr><tr><td rowspan="1" colspan="1">Code: AdeC66-16</td><td rowspan="1" colspan="1">Code: AdeC66-16</td></tr><tr><td rowspan="4" colspan="1">AdeC66-17</td><td rowspan="4" colspan="1">Paratype</td><td rowspan="1" colspan="1">Locality: 高雄甲仙六義山</td><td rowspan="1" colspan="1">Locality: Kaohsiung, Jiaxian, Liuyi Mountain</td></tr><tr><td rowspan="1" colspan="1">Date: 2018.V.18</td><td rowspan="1" colspan="1">Date: 2018.V.18</td></tr><tr><td rowspan="1" colspan="1">Collector: 周明勳</td><td rowspan="1" colspan="1">Collector: Ming-Hsun Chou</td></tr><tr><td rowspan="1" colspan="1">Code: AdeC66-17</td><td rowspan="1" colspan="1">Code: AdeC66-17</td></tr><tr><td rowspan="4" colspan="1">AdeC73-4</td><td rowspan="4" colspan="1">Paratype</td><td rowspan="1" colspan="1">Locality: 高雄甲仙六義山</td><td rowspan="1" colspan="1">Locality: Kaohsiung, Jiaxian, Liuyi Mountain</td></tr><tr><td rowspan="1" colspan="1">Date: 2018.VI.23</td><td rowspan="1" colspan="1">Date: 2018.VI.23</td></tr><tr><td rowspan="1" colspan="1">Collector: 周明勳</td><td rowspan="1" colspan="1">Collector: Ming-Hsun Chou</td></tr><tr><td rowspan="1" colspan="1">Code: AdeC73-4</td><td rowspan="1" colspan="1">Code: AdeC73-4</td></tr><tr><td rowspan="2" colspan="1">Paratype-<named-content xmlns:xlink="http://www.w3.org/1999/xlink" content-type="dwc:institutional_code" xlink:type="simple">MFNB</named-content>-01</td><td rowspan="2" colspan="1">Paratype</td><td rowspan="1" colspan="1">“Formosa / Kosempo / Sauter S.V. / 9.–17. V. 08”</td><td rowspan="2" colspan="1"/></tr><tr><td rowspan="1" colspan="1">“Zool. Mus. Berlin”</td></tr><tr><td rowspan="2" colspan="1">Paratype-<named-content xmlns:xlink="http://www.w3.org/1999/xlink" content-type="dwc:institutional_code" xlink:type="simple">MFNB</named-content>-02</td><td rowspan="2" colspan="1">Paratype</td><td rowspan="1" colspan="1">“Formosa / Kosempo / Sauter S.V. / 9.–17. V. 08”</td><td rowspan="2" colspan="1"/></tr><tr><td rowspan="1" colspan="1">Zool. Mus. Berlin</td></tr><tr><td rowspan="3" colspan="1">Paratype-<named-content xmlns:xlink="http://www.w3.org/1999/xlink" content-type="dwc:institutional_code" xlink:type="simple">MFNB</named-content>-03</td><td rowspan="3" colspan="1">Paratype</td><td rowspan="1" colspan="1">“Formosa / Kosempo / Sauter S.V.”</td><td rowspan="3" colspan="1"/></tr><tr><td rowspan="1" colspan="1">“17.–23. V. 08”</td></tr><tr><td rowspan="1" colspan="1">“Zool. Mus. Berlin”</td></tr><tr><td rowspan="3" colspan="1">Paratype-<named-content xmlns:xlink="http://www.w3.org/1999/xlink" content-type="dwc:institutional_code" xlink:type="simple">MFNB</named-content>-04</td><td rowspan="3" colspan="1">Paratype</td><td rowspan="1" colspan="1">“Formosa / Kosempo / Sauter S.V.”</td><td rowspan="3" colspan="1"/></tr><tr><td rowspan="1" colspan="1">“2.–14. VI. 08”</td></tr><tr><td rowspan="1" colspan="1">“Zool. Mus. Berlin”</td></tr><tr><td rowspan="3" colspan="1">Paratype-<named-content xmlns:xlink="http://www.w3.org/1999/xlink" content-type="dwc:institutional_code" xlink:type="simple">MFNB</named-content>-05</td><td rowspan="3" colspan="1">Paratype</td><td rowspan="1" colspan="1">“Formosa / Kosempo / Sauter S.V.”</td><td rowspan="3" colspan="1"/></tr><tr><td rowspan="1" colspan="1">“1.–5. V. 08”</td></tr><tr><td rowspan="1" colspan="1">“Zool. Mus. Berlin”</td></tr><tr><td rowspan="3" colspan="1">Paratype-<named-content xmlns:xlink="http://www.w3.org/1999/xlink" content-type="dwc:institutional_code" xlink:type="simple">MFNB</named-content>-06</td><td rowspan="3" colspan="1">Paratype</td><td rowspan="1" colspan="1">“Formosa / Kosempo / Sauter S.V.”</td><td rowspan="3" colspan="1"/></tr><tr><td rowspan="1" colspan="1">“1.–5. V. 08”</td></tr><tr><td rowspan="1" colspan="1">“Zool. Mus. Berlin”</td></tr><tr><td rowspan="2" colspan="1">Paratype-<named-content xmlns:xlink="http://www.w3.org/1999/xlink" content-type="dwc:institutional_code" xlink:type="simple">MFNB</named-content>-07</td><td rowspan="2" colspan="1">Paratype</td><td rowspan="1" colspan="1">“Formosa / Kosempo / Sauter S.V. / 9.–17. V. 08”</td><td rowspan="1" colspan="1"/></tr><tr><td rowspan="1" colspan="1">“Zool. Mus. Berlin”</td><td rowspan="1" colspan="1"/></tr><tr><td rowspan="40" colspan="1">
                    <italic><tp:taxon-name><tp:taxon-name-part taxon-name-part-type="genus" reg="Cylindera">Cylindera</tp:taxon-name-part> <tp:taxon-name-part taxon-name-part-type="species" reg="autumnalis">autumnalis</tp:taxon-name-part></tp:taxon-name></italic>
                  </td><td rowspan="4" colspan="1">AdeC48-1</td><td rowspan="4" colspan="1">Paratype</td><td rowspan="1" colspan="1">Locality: 屏東雙流森林遊樂區</td><td rowspan="1" colspan="1">Locality: Pintung, Shuangliu Forest Recreation Area</td></tr><tr><td rowspan="1" colspan="1">Date: 2017.VIII.10</td><td rowspan="1" colspan="1">Date: 2017.VIII.10</td></tr><tr><td rowspan="1" colspan="1">Collector: 周明勳</td><td rowspan="1" colspan="1">Collector: Ming-Hsun Chou</td></tr><tr><td rowspan="1" colspan="1">Code: AdeC48-1</td><td rowspan="1" colspan="1">Code: AdeC48-1</td></tr><tr><td rowspan="4" colspan="1">AdeC48-2</td><td rowspan="4" colspan="1">Paratype</td><td rowspan="1" colspan="1">Locality: 屏東雙流森林遊樂區</td><td rowspan="1" colspan="1">Locality: Pintung, Shuangliu Forest Recreation Area</td></tr><tr><td rowspan="1" colspan="1">Date: 2017.VIII.10</td><td rowspan="1" colspan="1">Date: 2017.VIII.10</td></tr><tr><td rowspan="1" colspan="1">Collector: 周明勳</td><td rowspan="1" colspan="1">Collector: Ming-Hsun Chou</td></tr><tr><td rowspan="1" colspan="1">Code: AdeC48-2</td><td rowspan="1" colspan="1">Code: AdeC48-2</td></tr><tr><td rowspan="4" colspan="1">AdeC48-4</td><td rowspan="4" colspan="1">Paratype</td><td rowspan="1" colspan="1">Locality: 屏東雙流森林遊樂區</td><td rowspan="1" colspan="1">Locality: Pintung, Shuangliu Forest Recreation Area</td></tr><tr><td rowspan="1" colspan="1">Date: 2017.VIII.10</td><td rowspan="1" colspan="1">Date: 2017.VIII.10</td></tr><tr><td rowspan="1" colspan="1">Collector: 周明勳</td><td rowspan="1" colspan="1">Collector: Ming-Hsun Chou</td></tr><tr><td rowspan="1" colspan="1">Code: AdeC48-4</td><td rowspan="1" colspan="1">Code: AdeC48-4</td></tr><tr><td rowspan="4" colspan="1">AdeC48-5</td><td rowspan="4" colspan="1">Paratype</td><td rowspan="1" colspan="1">Locality: 屏東雙流森林遊樂區</td><td rowspan="1" colspan="1">Locality: Pintung, Shuangliu Forest Recreation Area</td></tr><tr><td rowspan="1" colspan="1">Date: 2017.VIII.10</td><td rowspan="1" colspan="1">Date: 2017.VIII.10</td></tr><tr><td rowspan="1" colspan="1">Collector: 周明勳</td><td rowspan="1" colspan="1">Collector: Ming-Hsun Chou</td></tr><tr><td rowspan="1" colspan="1">Code: AdeC48-5</td><td rowspan="1" colspan="1">Code: AdeC48-5</td></tr><tr><td rowspan="4" colspan="1">AdeC48-8</td><td rowspan="4" colspan="1">Paratype</td><td rowspan="1" colspan="1">Locality: 屏東雙流森林遊樂區</td><td rowspan="1" colspan="1">Locality: Pintung, Shuangliu Forest Recreation Area</td></tr><tr><td rowspan="1" colspan="1">Date: 2017.VIII.11</td><td rowspan="1" colspan="1">Date: 2017.VIII.11</td></tr><tr><td rowspan="1" colspan="1">Collector: 周明勳</td><td rowspan="1" colspan="1">Collector: Ming-Hsun Chou</td></tr><tr><td rowspan="1" colspan="1">Code: AdeC48-8</td><td rowspan="1" colspan="1">Code: AdeC48-8</td></tr><tr><td rowspan="4" colspan="1">AdeC78-1</td><td rowspan="4" colspan="1">Paratype</td><td rowspan="1" colspan="1">Locality: 屏東雙流森林遊樂區</td><td rowspan="1" colspan="1">Locality: Pintung, Shuangliu Forest Recreation Area</td></tr><tr><td rowspan="1" colspan="1">Date: 2018.VII.21</td><td rowspan="1" colspan="1">Date: 2018.VII.21</td></tr><tr><td rowspan="1" colspan="1">Collector: 周明勳</td><td rowspan="1" colspan="1">Collector: Ming-Hsun Chou</td></tr><tr><td rowspan="1" colspan="1">Code: AdeC78-1</td><td rowspan="1" colspan="1">Code: AdeC78-1</td></tr><tr><td rowspan="4" colspan="1">AdeC78-2</td><td rowspan="4" colspan="1">Paratype</td><td rowspan="1" colspan="1">Locality: 屏東雙流森林遊樂區</td><td rowspan="1" colspan="1">Locality: Pintung, Shuangliu Forest Recreation Area</td></tr><tr><td rowspan="1" colspan="1">Date: 2018.VII.21</td><td rowspan="1" colspan="1">Date: 2018.VII.21</td></tr><tr><td rowspan="1" colspan="1">Collector: 周明勳</td><td rowspan="1" colspan="1">Collector: Ming-Hsun Chou</td></tr><tr><td rowspan="1" colspan="1">Code: AdeC78-2</td><td rowspan="1" colspan="1">Code: AdeC78-2</td></tr><tr><td rowspan="4" colspan="1">AdeC84-1</td><td rowspan="4" colspan="1">Paratype</td><td rowspan="1" colspan="1">Locality: 屏東雙流森林遊樂區</td><td rowspan="1" colspan="1">Locality: Pintung, Shuangliu Forest Recreation Area</td></tr><tr><td rowspan="1" colspan="1">Date: 2018.IX.03,</td><td rowspan="1" colspan="1">Date: 2018.IX.03,</td></tr><tr><td rowspan="1" colspan="1">Collector: 周明勳</td><td rowspan="1" colspan="1">Collector: Ming-Hsun Chou</td></tr><tr><td rowspan="1" colspan="1">Code: AdeC84-1</td><td rowspan="1" colspan="1">Code: AdeC84-1</td></tr><tr><td rowspan="4" colspan="1">AdeC84-2</td><td rowspan="4" colspan="1">Paratype</td><td rowspan="1" colspan="1">Locality: 屏東雙流森林遊樂區</td><td rowspan="1" colspan="1">Locality: Pintung, Shuangliu Forest Recreation Area</td></tr><tr><td rowspan="1" colspan="1">Date: 2018.IX.03,</td><td rowspan="1" colspan="1">Date: 2018.IX.03,</td></tr><tr><td rowspan="1" colspan="1">Collector: 周明勳</td><td rowspan="1" colspan="1">Collector: Ming-Hsun Chou</td></tr><tr><td rowspan="1" colspan="1">Code: AdeC84-2</td><td rowspan="1" colspan="1">Code: AdeC84-2</td></tr><tr><td rowspan="4" colspan="1">AdeC84-3</td><td rowspan="4" colspan="1">Holotype</td><td rowspan="1" colspan="1">Locality: 屏東雙流森林遊樂區</td><td rowspan="1" colspan="1">Locality: Pintung, Shuangliu Forest Recreation Area</td></tr><tr><td rowspan="1" colspan="1">Date: 2018.IX.03,</td><td rowspan="1" colspan="1">Date: 2018.IX.03,</td></tr><tr><td rowspan="1" colspan="1">Collector: 周明勳</td><td rowspan="1" colspan="1">Collector: Ming-Hsun Chou</td></tr><tr><td rowspan="1" colspan="1">Code: AdeC84-3</td><td rowspan="1" colspan="1">Code: AdeC84-3</td></tr></tbody></table></table-wrap></tp:treatment-sec><tp:treatment-sec sec-type="type locality" id="SECID0EABAI"><title>Type locality.</title><p>Taiwan, Kaohsiung, Jiaxian, Liuyi Mountain.</p></tp:treatment-sec><tp:treatment-sec sec-type="diagnosis" id="SECID0EFBAI"><title>Diagnosis.</title><p><italic><tp:taxon-name><tp:taxon-name-part taxon-name-part-type="genus" reg="Cylindera">Cylindera</tp:taxon-name-part> <tp:taxon-name-part taxon-name-part-type="species" reg="ooa">ooa</tp:taxon-name-part></tp:taxon-name></italic> sp. nov. can be recognized based on its elongated subapical spots and no any spot at the middle edges of elytra. This species is very similar to <italic><tp:taxon-name><tp:taxon-name-part taxon-name-part-type="genus" reg="Cylindera">C.</tp:taxon-name-part> <tp:taxon-name-part taxon-name-part-type="species" reg="sauteri">sauteri</tp:taxon-name-part></tp:taxon-name></italic> (Fig. <xref ref-type="fig" rid="F11">17</xref>) morphologically but can be distinguished from the latter by their elytral maculation, labrum, and body size. <italic><tp:taxon-name><tp:taxon-name-part taxon-name-part-type="genus" reg="Cylindera">Cylindera</tp:taxon-name-part> <tp:taxon-name-part taxon-name-part-type="species" reg="sauteri">sauteri</tp:taxon-name-part></tp:taxon-name></italic> has a nearly triangular spot at the middle margin of elytron, and its subapical spot is comparatively tiny or rounded. In contrast, the middle elytral margin of <italic><tp:taxon-name><tp:taxon-name-part taxon-name-part-type="genus" reg="Cylindera">C.</tp:taxon-name-part> <tp:taxon-name-part taxon-name-part-type="species" reg="ooa">ooa</tp:taxon-name-part></tp:taxon-name></italic> sp. nov. does not have any spot, and its subapical spot is comparatively longer than that of <italic><tp:taxon-name><tp:taxon-name-part taxon-name-part-type="genus" reg="Cylindera">C.</tp:taxon-name-part> <tp:taxon-name-part taxon-name-part-type="species" reg="sauteri">sauteri</tp:taxon-name-part></tp:taxon-name></italic> (Figs <xref ref-type="fig" rid="F6">7</xref>, <xref ref-type="fig" rid="F6">8</xref>). The labrum of <italic><tp:taxon-name><tp:taxon-name-part taxon-name-part-type="genus" reg="Cylindera">C.</tp:taxon-name-part> <tp:taxon-name-part taxon-name-part-type="species" reg="ooa">ooa</tp:taxon-name-part></tp:taxon-name></italic> sp. nov. is more straight laterally and has five or six preapical setae (Figs <xref ref-type="fig" rid="F12">18–21</xref>), but the labrum of <italic><tp:taxon-name><tp:taxon-name-part taxon-name-part-type="genus" reg="Cylindera">C.</tp:taxon-name-part> <tp:taxon-name-part taxon-name-part-type="species" reg="sauteri">sauteri</tp:taxon-name-part></tp:taxon-name></italic> is concave in lateral sides and has four or five preapical setae (Figs <xref ref-type="fig" rid="F13">22–25</xref>). Moreover, the body sizes of <italic><tp:taxon-name><tp:taxon-name-part taxon-name-part-type="genus" reg="Cylindera">C.</tp:taxon-name-part> <tp:taxon-name-part taxon-name-part-type="species" reg="sauteri">sauteri</tp:taxon-name-part></tp:taxon-name></italic>, as well as male genitalia, are usually larger than those of <italic><tp:taxon-name><tp:taxon-name-part taxon-name-part-type="genus" reg="Cylindera">C.</tp:taxon-name-part> <tp:taxon-name-part taxon-name-part-type="species" reg="ooa">ooa</tp:taxon-name-part></tp:taxon-name></italic> sp. nov. (Figs <xref ref-type="fig" rid="F5">6</xref>, <xref ref-type="fig" rid="F7">9</xref>, <xref ref-type="fig" rid="F7">10</xref>).</p><fig id="F11" position="float" orientation="portrait"><object-id xmlns:xlink="http://www.w3.org/1999/xlink" content-type="doi" xlink:type="simple">10.3897/zookeys.875.37856.figure17</object-id><object-id xmlns:xlink="http://www.w3.org/1999/xlink" content-type="arpha" xlink:type="simple">BC5643D9C308589FB6ED52135E5C309E</object-id><label>Figure 17.</label><caption><p>Dorsal habitus of <italic><tp:taxon-name><tp:taxon-name-part taxon-name-part-type="genus" reg="Cylindera">Cylindera</tp:taxon-name-part> <tp:taxon-name-part taxon-name-part-type="species" reg="sauteri">sauteri</tp:taxon-name-part></tp:taxon-name></italic> (left – male; right – female).</p></caption><graphic xmlns:xlink="http://www.w3.org/1999/xlink" xlink:href="zookeys-875-031-g011.jpg" position="float" orientation="portrait" xlink:type="simple" id="oo_339398.jpg"><uri content-type="original_file" xlink:type="simple">https://binary.pensoft.net/fig/339398</uri></graphic></fig><fig id="F12" position="float" orientation="portrait"><object-id xmlns:xlink="http://www.w3.org/1999/xlink" content-type="doi" xlink:type="simple">10.3897/zookeys.875.37856.figures18-21</object-id><object-id xmlns:xlink="http://www.w3.org/1999/xlink" content-type="arpha" xlink:type="simple">BB5193EE1D1059F1A0F19C0F30418E1F</object-id><label>Figures 18–21.</label><caption><p>Digital images (left) and line drawings (right) of labra of <italic><tp:taxon-name><tp:taxon-name-part taxon-name-part-type="genus" reg="Cylindera">Cylindera</tp:taxon-name-part> <tp:taxon-name-part taxon-name-part-type="species" reg="ooa">ooa</tp:taxon-name-part></tp:taxon-name></italic> sp. nov. <bold>18, 19</bold> male (holotype, AdeC66-1) <bold>20, 21</bold> female (paratype, AdeC66-2).</p></caption><graphic xmlns:xlink="http://www.w3.org/1999/xlink" xlink:href="zookeys-875-031-g012.jpg" position="float" orientation="portrait" xlink:type="simple" id="oo_339399.jpg"><uri content-type="original_file" xlink:type="simple">https://binary.pensoft.net/fig/339399</uri></graphic></fig><fig id="F13" position="float" orientation="portrait"><object-id xmlns:xlink="http://www.w3.org/1999/xlink" content-type="doi" xlink:type="simple">10.3897/zookeys.875.37856.figures22-25</object-id><object-id xmlns:xlink="http://www.w3.org/1999/xlink" content-type="arpha" xlink:type="simple">A4151D0D2B765776B091928F352521C3</object-id><label>Figures 22–25.</label><caption><p>Digital images (left) and line drawings (right) of labra of <italic><tp:taxon-name><tp:taxon-name-part taxon-name-part-type="genus" reg="Cylindera">Cylindera</tp:taxon-name-part> <tp:taxon-name-part taxon-name-part-type="species" reg="sauteri">sauteri</tp:taxon-name-part></tp:taxon-name></italic><bold>22, 23</bold> male <bold>24, 25</bold> female.</p></caption><graphic xmlns:xlink="http://www.w3.org/1999/xlink" xlink:href="zookeys-875-031-g013.jpg" position="float" orientation="portrait" xlink:type="simple" id="oo_339400.jpg"><uri content-type="original_file" xlink:type="simple">https://binary.pensoft.net/fig/339400</uri></graphic></fig></tp:treatment-sec><tp:treatment-sec sec-type="description" id="SECID0EDIAI"><title>Description.</title><p><bold><italic>Head</italic></bold> brownish patina with blue or green luster but more brownish when alive; vertex, frons, and genae almost glabrous except two setae on canthus and anterior portion of vertex, respectively; rugae longitudinal along frons, canthi, vertex, and lateral neck, and gradually becoming transverse on genae; frons and central vertex microsculptured; clypeus brownish patina and microsculptured. <bold><italic>Compound eyes</italic></bold> protruding and globular. <bold><italic>Antennae</italic></bold> long and filiform; scape with one apical seta; 1–4 antennomeres metallic bronze; 5–11 ones dark. <bold><italic>Mandibles</italic></bold> testaceous with dark teeth, exceeding labrum when closed. <bold><italic>Maxillary palps</italic></bold> dark testaceous with metallic luster, except last two palpomeres metallic dark green. <bold><italic>Labial palps</italic></bold> testaceous; last palpomere metallic dark green. <bold><italic>Labrum</italic></bold> testaceous; anterior portion narrow and tridentate; middle tooth longer than other two in female, shorter than or equivalent to others in male; margin with 5–6 preapical and two lateral setae (Figs <xref ref-type="fig" rid="F12">18–21</xref>). <bold><italic>Pronotum</italic></bold> cylindrical <!--PageBreak --><!--PageBreak --><!--PageBreak -->and brownish patina with blue or green luster but more brownish when alive; dorsum microsculptured and rugose transversely, with one transverse groove on each anterior and posterior portions connected with one longitudinal obscure groove; lateral sides little rounded. <bold><italic>Elytra</italic></bold> brownish patina but more brownish when alive, marked with many scattered punctures; three obscure brownish patches wiping longitudinally near suture; each elytron with usually two white or testaceous spots, one rounded or irregular near suture, one elongated a little and oblique on subapical corner; posthumeral spots usually absent or unobvious but visible in some individuals (Fig. <xref ref-type="fig" rid="F10">15</xref>). <bold><italic>Legs</italic></bold> long; trochanters brownish; coxae, femurs and tibias metallic greenish bronze; tarsi dark greenish with purple luster, pro-tarsi sexually dimorphic, basal 1–3 tarsomeres with dense brush-like ventral setae and wider than last two tarsomeres in male, all pro-tarsomeres equivalent in width roughly and without brush-like ventral setae in female; <!--PageBreak -->some white hairs on femurs and coxae, one long seta on pro-, mesocoxae, pro- and mesotrochanters. <bold><italic>Thoracic proepisternum</italic></bold> brownish patina with greenish luster, longitudinally rugose, with 2–4 hairs on lower portion. <bold><italic>Prosternum</italic></bold> brownish patina with greenish luster, transversally rugose, glabrous. <bold><italic>Mesoepisternum</italic></bold> brownish patina with greenish luster, longitudinally depressed and coarsely rugose, sometimes with rare hairs. <bold><italic>Mesosternum</italic></bold> brownish patina with greenish luster, transversally rugose, sometimes with rare hairs. <bold><italic>Metepisternum</italic></bold> brownish patina with greenish luster, coarsely sculptured, with a few hairs. <bold><italic>Metasternum</italic></bold> dark bronze with greenish luster, microsculptured, covered by many white hairs on both sides. <bold><italic>Abdomen sternum</italic></bold> dark green <!--PageBreak -->with metallic greenish reflection and with scattered tiny hairs. <bold><italic>Aedeagus</italic></bold> of holotype shown in Fig. <xref ref-type="fig" rid="F6">8</xref>. Description same as Results.</p></tp:treatment-sec><tp:treatment-sec sec-type="etymology" id="SECID0EILAI"><title>Etymology.</title><p>Jiaxian, the type locality, is famous for taro cultivation and products. The Taiwanese pronunciation of taro is ōo-á, so it was applied as specific name.</p></tp:treatment-sec><tp:treatment-sec sec-type="distribution" id="SECID0ENLAI"><title>Distribution.</title><p>Only known from type locality.</p></tp:treatment-sec><tp:treatment-sec sec-type="ecology" id="SECID0ESLAI"><title>Ecology.</title><p>Habitat of <italic><tp:taxon-name><tp:taxon-name-part taxon-name-part-type="genus" reg="Cylindera">C.</tp:taxon-name-part> <tp:taxon-name-part taxon-name-part-type="species" reg="ooa">ooa</tp:taxon-name-part></tp:taxon-name></italic> sp. nov. is similar to <italic><tp:taxon-name><tp:taxon-name-part taxon-name-part-type="genus" reg="Cylindera">C.</tp:taxon-name-part> <tp:taxon-name-part taxon-name-part-type="species" reg="sauteri">sauteri</tp:taxon-name-part></tp:taxon-name></italic> that they inhabit soil slopes with some gravels and covered by a few vegetation in or near forest. <italic><tp:taxon-name><tp:taxon-name-part taxon-name-part-type="genus" reg="Cylindera">Cylindera</tp:taxon-name-part> <tp:taxon-name-part taxon-name-part-type="species" reg="sauteri">sauteri</tp:taxon-name-part></tp:taxon-name></italic> can also be found in Jiaxian, but we did not observe them in the same habitat. <italic><tp:taxon-name><tp:taxon-name-part taxon-name-part-type="genus" reg="Cylindera">Cylindera</tp:taxon-name-part> <tp:taxon-name-part taxon-name-part-type="species" reg="pseudocylindriformis">pseudocylindriformis</tp:taxon-name-part></tp:taxon-name></italic> inhabits soil slopes as well and sometimes overlaps with <italic><tp:taxon-name><tp:taxon-name-part taxon-name-part-type="genus" reg="Cylindera">C.</tp:taxon-name-part> <tp:taxon-name-part taxon-name-part-type="species" reg="ooa">ooa</tp:taxon-name-part></tp:taxon-name></italic> sp. nov.</p><!--PageBreak --></tp:treatment-sec><tp:treatment-sec><!--Section generated to contain objects referenced in tp:taxon-treatment.--><fig id="F6" position="float" orientation="portrait"><object-id xmlns:xlink="http://www.w3.org/1999/xlink" content-type="doi" xlink:type="simple">10.3897/zookeys.875.37856.figures7-8</object-id><object-id xmlns:xlink="http://www.w3.org/1999/xlink" content-type="arpha" xlink:type="simple">15BF3725F35A5C4CBE53ACC30625FB63</object-id><label>Figures 7, 8.</label><caption><p>The elytral maculations (left elytron). <bold>7</bold> Kosempo form lacks any spot on the middle elytral edge and has one spot near suture (<bold>a</bold>) and one subapical spot (<bold>b</bold>) <bold>8</bold><italic><tp:taxon-name><tp:taxon-name-part taxon-name-part-type="genus" reg="Cylindera">Cylindera</tp:taxon-name-part> <tp:taxon-name-part taxon-name-part-type="species" reg="sauteri">sauteri</tp:taxon-name-part></tp:taxon-name></italic> has one spot near suture (<bold>c</bold>), one subapical spot (<bold>d</bold>), and one triangular spot on the elytral middle edge (<bold>e</bold>).</p></caption><graphic xmlns:xlink="http://www.w3.org/1999/xlink" xlink:href="zookeys-875-031-g006.jpg" position="float" orientation="portrait" xlink:type="simple" id="oo_339393.jpg"><uri content-type="original_file" xlink:type="simple">https://binary.pensoft.net/fig/339393</uri></graphic></fig><fig id="F5" position="float" orientation="portrait"><object-id xmlns:xlink="http://www.w3.org/1999/xlink" content-type="doi" xlink:type="simple">10.3897/zookeys.875.37856.figure6</object-id><object-id xmlns:xlink="http://www.w3.org/1999/xlink" content-type="arpha" xlink:type="simple">C14485C0C9C55D51AF99FE2348E6E69D</object-id><label>Figure 6.</label><caption><p>Body length (pronotum and elytron) of the sauteri group. Legends: <bold>max</bold> maximum; <bold>med</bold> median; <bold>min</bold> minimum; <bold>out</bold> outlier.</p></caption><graphic xmlns:xlink="http://www.w3.org/1999/xlink" xlink:href="zookeys-875-031-g005.jpg" position="float" orientation="portrait" xlink:type="simple" id="oo_339392.jpg"><uri content-type="original_file" xlink:type="simple">https://binary.pensoft.net/fig/339392</uri></graphic></fig><fig id="F7" position="float" orientation="portrait"><object-id xmlns:xlink="http://www.w3.org/1999/xlink" content-type="doi" xlink:type="simple">10.3897/zookeys.875.37856.figures9-10</object-id><object-id xmlns:xlink="http://www.w3.org/1999/xlink" content-type="arpha" xlink:type="simple">F67908B14E20588C9A8E58C767BC037C</object-id><label>Figures 9, 10.</label><caption><p>Digital image of aedeagus in left view of Kosempo form (AdeC66-1) (<bold>9</bold>) and <italic><tp:taxon-name><tp:taxon-name-part taxon-name-part-type="genus" reg="Cylindera">Cylindera</tp:taxon-name-part> <tp:taxon-name-part taxon-name-part-type="species" reg="sauteri">sauteri</tp:taxon-name-part></tp:taxon-name></italic> (<bold>10</bold>). Abbreviations: <bold>ap</bold> arciform piece; <bold>cp</bold> central plate; <bold>f</bold> flagellum; <bold>p</bold> paramere; <bold>mt</bold> medial tooth; <bold>sr</bold> stiffening rib.</p></caption><graphic xmlns:xlink="http://www.w3.org/1999/xlink" xlink:href="zookeys-875-031-g007.jpg" position="float" orientation="portrait" xlink:type="simple" id="oo_339394.jpg"><uri content-type="original_file" xlink:type="simple">https://binary.pensoft.net/fig/339394</uri></graphic></fig></tp:treatment-sec></tp:taxon-treatment>
