# Supplementary material for: Delineation of two new, highly similar species of Taiwanese Cylindera tiger beetles (Coleoptera, Carabidae, Cicindelinae) based on morphological and molecular evidence
Source: Zookeys. 2019 Sep 11;875:31–62. doi: 10.3897/zookeys.875.37856 (PMC6751220; doi:10.3897/zookeys.875.37856)
Supplement: XML Treatment for Cylindera (Cylindera) autumnalis [file zookeys.875.37856-treatment2.xml]

<!DOCTYPE tp:taxon-treatment
  PUBLIC "-//TaxonX//DTD Taxonomic Treatment Publishing DTD v0 20100105//EN" "tax-treatment-NSO.dtd">
<tp:taxon-treatment xmlns:tp="http://www.plazi.org/taxpub"><tp:treatment-meta><kwd-group><label>Taxon classification</label><kwd><named-content xmlns:xlink="http://www.w3.org/1999/xlink" content-type="kingdom">Animalia</named-content></kwd><kwd><named-content xmlns:xlink="http://www.w3.org/1999/xlink" content-type="order">Coleoptera</named-content></kwd><kwd><named-content xmlns:xlink="http://www.w3.org/1999/xlink" content-type="family">Carabidae</named-content></kwd></kwd-group><mixed-citation publication-type="journal"><person-group><name><surname>Chou</surname><given-names>Ming-Hsun</given-names></name><name><surname>Yeh</surname><given-names>Wen-Bin</given-names></name></person-group><article-title>Delineation of two new, highly similar species of Taiwanese <italic><tp:taxon-name><tp:taxon-name-part taxon-name-part-type="genus" reg="Cylindera">Cylindera</tp:taxon-name-part></tp:taxon-name></italic> tiger beetles (<tp:taxon-name><tp:taxon-name-part taxon-name-part-type="order">Coleoptera</tp:taxon-name-part></tp:taxon-name>, <tp:taxon-name><tp:taxon-name-part taxon-name-part-type="family">Carabidae</tp:taxon-name-part></tp:taxon-name>, <tp:taxon-name><tp:taxon-name-part taxon-name-part-type="subfamily">Cicindelinae</tp:taxon-name-part></tp:taxon-name>) based on morphological and molecular evidence</article-title><source>Zookeys</source><day>11</day><month>9</month><year>2019</year><volume>875</volume><fpage>31</fpage><lpage>62</lpage><pub-id pub-id-type="doi">10.3897/zookeys.875.37856</pub-id></mixed-citation></tp:treatment-meta><tp:nomenclature><tp:taxon-name><object-id xmlns:xlink="http://www.w3.org/1999/xlink" content-type="arpha" xlink:type="simple">7297C7A08CE25121BDA33327F45FF95D</object-id>
            <tp:taxon-name-part taxon-name-part-type="genus" reg="Cylindera">Cylindera</tp:taxon-name-part> (<tp:taxon-name-part taxon-name-part-type="subgenus" reg="Cylindera">Cylindera</tp:taxon-name-part>) <tp:taxon-name-part taxon-name-part-type="species" reg="autumnalis">autumnalis</tp:taxon-name-part>
<object-id xmlns:xlink="http://www.w3.org/1999/xlink" content-type="zoobank" xlink:type="simple">http://zoobank.org/341884A9-BC65-4443-B269-A962E3472D0A</object-id></tp:taxon-name><tp:taxon-status xmlns:xlink="http://www.w3.org/1999/xlink" xlink:type="simple">sp. nov.</tp:taxon-status><!--PageBreak --></tp:nomenclature><tp:treatment-sec sec-type="type material" id="SECID0E2OAI"><title>Type material.</title><p><bold><italic>Holotype:</italic></bold> male (Fig. <xref ref-type="fig" rid="F14">26</xref>; specimen code: AdeC84-3; dry pinned, with aedeagus in glycerol in a separated microvial labeled “AdeC84-3”): Taiwan, Pintung, Shuangliu Forest Recreation Area, 03 Sep. 2018, Ming-Hsun Chou leg. Original label: ”Locality: 屏東雙流森林遊樂區 / Date: 2018.IX.03 / Collector: 周明勳 / Code: AdeC84-3”; “<named-content xmlns:xlink="http://www.w3.org/1999/xlink" content-type="dwc:institutional_code" xlink:type="simple">NCHU</named-content> 0011-0736”. Dry specimen and aedeagus of holotype deposited in <named-content xmlns:xlink="http://www.w3.org/1999/xlink" content-type="dwc:institutional_code" xlink:type="simple">NCHU</named-content>. <bold><italic>Paratypes</italic></bold>: 3 males (specimen code: AdeC48-4, AdeC48-5, and AdeC48-8, respectively; dry pinned, with aedeagus in glycerol in a separated microvial, respectively), 1 female (specimen code: AdeC48-1; dry pinned), and 1 female (specimen code: AdeC48-2; dry pinned, with genitalia preserved in glycerol in a separated microvial): Taiwan, Pintung, Shuangliu Forest Recreation Area, 10 Aug. 2017, Ming-Hsun Chou leg. 1 male (specimen code: AdeC78-1; dry pinned, with aedeagus in glycerol in a separated microvial) and 1 female (specimen code: AdeC78-2 (Fig. <xref ref-type="fig" rid="F14">27</xref>); dry pinned): Taiwan, Pintung, Shuangliu Forest Recreation Area, 21 Jul. 2018, Ming-Hsun Chou leg. 1 male (specimen code: AdeC84-1; dry pinned, with aedeagus in glycerol in a separated microvial) and 1 female (specimen code: AdeC84-2; dry pinned, with geni<!--PageBreak -->talia in glycerol in a separated microvial): same collecting information as for holotype. Original labels of paratypes see Table <xref ref-type="table" rid="T2">2</xref>. All dry specimens and genitalia of paratypes deposited in <named-content xmlns:xlink="http://www.w3.org/1999/xlink" content-type="dwc:institutional_code" xlink:type="simple">NMNS</named-content>.</p><fig id="F14" position="float" orientation="portrait"><object-id xmlns:xlink="http://www.w3.org/1999/xlink" content-type="doi" xlink:type="simple">10.3897/zookeys.875.37856.figures26-27</object-id><object-id xmlns:xlink="http://www.w3.org/1999/xlink" content-type="arpha" xlink:type="simple">D2964DAE296C5F58A224AA17EBF6A119</object-id><label>Figures 26–27.</label><caption><p>Type specimens of <italic><tp:taxon-name><tp:taxon-name-part taxon-name-part-type="genus" reg="Cylindera">Cylindera</tp:taxon-name-part> <tp:taxon-name-part taxon-name-part-type="species" reg="autumnalis">autumnalis</tp:taxon-name-part></tp:taxon-name></italic> sp. nov. <bold>26</bold> male holotype (AdeC84-3) <bold>27</bold> female paratype (AdeC78-2).</p></caption><graphic xmlns:xlink="http://www.w3.org/1999/xlink" xlink:href="zookeys-875-031-g014.jpg" position="float" orientation="portrait" xlink:type="simple" id="oo_339401.jpg"><uri content-type="original_file" xlink:type="simple">https://binary.pensoft.net/fig/339401</uri></graphic></fig></tp:treatment-sec><tp:treatment-sec sec-type="type locality" id="SECID0ECRAI"><title>Type locality.</title><p>Taiwan, Pintung, Shuangliu Forest Recreation Area.</p></tp:treatment-sec><tp:treatment-sec sec-type="diagnosis" id="SECID0EHRAI"><title>Diagnosis.</title><p>Elytra are metallic brownish and marked with obvious punctures. The apical lunula is thickened in both ends (subapical corner and apical end near suture). <italic><tp:taxon-name><tp:taxon-name-part taxon-name-part-type="genus" reg="Cylindera">Cylindera</tp:taxon-name-part> <tp:taxon-name-part taxon-name-part-type="species" reg="autumnalis">autumnalis</tp:taxon-name-part></tp:taxon-name></italic> sp. nov. has a different body coloration and more obvious elytral maculation than <italic><tp:taxon-name><tp:taxon-name-part taxon-name-part-type="genus" reg="Cylindera">C.</tp:taxon-name-part> <tp:taxon-name-part taxon-name-part-type="species" reg="pseudocylindriformis">pseudocylindriformis</tp:taxon-name-part></tp:taxon-name></italic> (Fig. <xref ref-type="fig" rid="F15">28</xref>). The former has few hairs on mesoepisterna in male and on metepisterna in both genders, but the latter’s mesoepisterna and metepisterna are glabrous in both genders. Body size of <italic><tp:taxon-name><tp:taxon-name-part taxon-name-part-type="genus" reg="Cylindera">C.</tp:taxon-name-part> <tp:taxon-name-part taxon-name-part-type="species" reg="autumnalis">autumnalis</tp:taxon-name-part></tp:taxon-name></italic> sp. nov. male was significantly larger than <italic><tp:taxon-name><tp:taxon-name-part taxon-name-part-type="genus" reg="Cylindera">C.</tp:taxon-name-part> <tp:taxon-name-part taxon-name-part-type="species" reg="pseudocylindriformis">pseudocylindriformis</tp:taxon-name-part></tp:taxon-name></italic> although is not statistically significant in female. Their labrum (Figs <xref ref-type="fig" rid="F16">29–32</xref>, <xref ref-type="fig" rid="F17">33–36</xref>) and male genitalia (Figs <xref ref-type="fig" rid="F9">12</xref>, <xref ref-type="fig" rid="F9">13</xref>) might be poorly distinctive.</p><fig id="F15" position="float" orientation="portrait"><object-id xmlns:xlink="http://www.w3.org/1999/xlink" content-type="doi" xlink:type="simple">10.3897/zookeys.875.37856.figure28</object-id><object-id xmlns:xlink="http://www.w3.org/1999/xlink" content-type="arpha" xlink:type="simple">36367672DEB1523297F9DCE81F7B85EF</object-id><label>Figure 28.</label><caption><p>Dorsal habitus of <italic><tp:taxon-name><tp:taxon-name-part taxon-name-part-type="genus" reg="Cylindera">Cylindera</tp:taxon-name-part> <tp:taxon-name-part taxon-name-part-type="species" reg="pseudocylindriformis">pseudocylindriformis</tp:taxon-name-part></tp:taxon-name></italic> (left – male; right – female).</p></caption><graphic xmlns:xlink="http://www.w3.org/1999/xlink" xlink:href="zookeys-875-031-g015.jpg" position="float" orientation="portrait" xlink:type="simple" id="oo_339402.jpg"><uri content-type="original_file" xlink:type="simple">https://binary.pensoft.net/fig/339402</uri></graphic></fig><fig id="F16" position="float" orientation="portrait"><object-id xmlns:xlink="http://www.w3.org/1999/xlink" content-type="doi" xlink:type="simple">10.3897/zookeys.875.37856.figures29-32</object-id><object-id xmlns:xlink="http://www.w3.org/1999/xlink" content-type="arpha" xlink:type="simple">5E540E6515FE52AD94436DF13B306C59</object-id><label>Figures 29–32.</label><caption><p>Digital images (left) and line drawings (right) of labra of <italic><tp:taxon-name><tp:taxon-name-part taxon-name-part-type="genus" reg="Cylindera">Cylindera</tp:taxon-name-part> <tp:taxon-name-part taxon-name-part-type="species" reg="autumnalis">autumnalis</tp:taxon-name-part></tp:taxon-name></italic> sp. nov. <bold>29, 30</bold> male (holotype, AdeC84-3) <bold>31, 32</bold> female (paratype, AdeC78-2).</p></caption><graphic xmlns:xlink="http://www.w3.org/1999/xlink" xlink:href="zookeys-875-031-g016.jpg" position="float" orientation="portrait" xlink:type="simple" id="oo_339403.jpg"><uri content-type="original_file" xlink:type="simple">https://binary.pensoft.net/fig/339403</uri></graphic></fig><fig id="F17" position="float" orientation="portrait"><object-id xmlns:xlink="http://www.w3.org/1999/xlink" content-type="doi" xlink:type="simple">10.3897/zookeys.875.37856.figures33-36</object-id><object-id xmlns:xlink="http://www.w3.org/1999/xlink" content-type="arpha" xlink:type="simple">AB5E0B399345522790C22CAD87DD7E8D</object-id><label>Figures 33–36.</label><caption><p>Digital images (left) and line drawings (right) of labra of <italic><tp:taxon-name><tp:taxon-name-part taxon-name-part-type="genus" reg="Cylindera">Cylindera</tp:taxon-name-part> <tp:taxon-name-part taxon-name-part-type="species" reg="pseudocylindriformis">pseudocylindriformis</tp:taxon-name-part></tp:taxon-name></italic><bold>33, 34</bold> male <bold>35, 36</bold> female.</p></caption><graphic xmlns:xlink="http://www.w3.org/1999/xlink" xlink:href="zookeys-875-031-g017.jpg" position="float" orientation="portrait" xlink:type="simple" id="oo_339404.jpg"><uri content-type="original_file" xlink:type="simple">https://binary.pensoft.net/fig/339404</uri></graphic></fig><!--PageBreak --></tp:treatment-sec><tp:treatment-sec sec-type="description" id="SECID0E5VAI"><title>Description.</title><p><bold><italic>Head</italic></bold> metallic bronze with weak greenish luster; genae dark metallic green; canthus with one seta; rugae longitudinal along frons, canthi, vertex, and lateral neck, and becoming transverse on genae; clypeus patina and microsculptured. <bold><italic>Compound eyes</italic></bold> large and protruding. <bold><italic>Antennae</italic></bold> slender and filiform; scape with one apical seta; 1–4 antennomeres metallic dark brown; 5–11 ones darker. <bold><italic>Mandible</italic></bold> yellowish pale with darker teeth, exceeding labrum when closed. <bold><italic>Maxillary palps</italic></bold> yellowish; last palpomere metallic dark testaceous. <bold><italic>Labial palps</italic></bold> yellowish; last palpomere metallic dark testaceous. <bold><italic>Labrum</italic></bold> testaceous; anterior margin rounded and unidentate in female; anterior margin without noticeable tooth or even concaved in male; margin with three or four preapical and two lateral setae (Figs <xref ref-type="fig" rid="F16">29–32</xref>). <bold><italic>Pronotum</italic></bold> cylindrical and metallic bronze with little greenish luster; dorsum transversely rugose; one transverse groove on each anterior and posterior dorsum portions, connected with one shal<!--PageBreak -->low longitudinal groove. <bold><italic>Elytra</italic></bold> bronze with metallic luster, slender, and marked with many obvious punctures; humeral spot present; posthumeral spot discoidal or irregular; one triangular spot on middle margin of elytron, connected with one clavate spot but disconnected in some individuals; apical lunula obvious, crescent; both subapical portion and apical end near suture of apical lunula thickened. <bold><italic>Legs</italic></bold> slender and testaceous, except metallic dark green coxae; some white hairs on coxae and femurs; pro-, mesocoxae, pro- and mesotrochanters with one long seta; pro-tarsi sexually dimorphic, basal 1–3 tarsomeres with short brush-like ventral setae and little wider than four or five tarsomeres in male, all pro-tarsomeres equivalent in width roughly and without brush-like ventral setae in female. <bold><italic>Thoracic proepisternum</italic></bold> dark metallic green, longitudinally rugose, and glabrous. <bold><italic>Prosternum</italic></bold> dark metallic green, transversally rugose, glabrous. <bold><italic>Mesoepisternum</italic></bold> dark metallic green, rugose and longitudinally depressed, <!--PageBreak -->with two or three hairs in male but glabrous in female. <bold><italic>Mesosternum</italic></bold> dark metallic green, transversally rugose, glabrous. <bold><italic>Metepisternum</italic></bold> dark metallic green, coarsely sculptured, with few hairs. <bold><italic>Metasternum</italic></bold> dark metallic green, microsculptured, and almost glabrous. <bold><italic>Abdomen sternum</italic></bold> dark green with little metallic luster, almost hairless, except one pair of long hairs on 4–6 segments. <bold><italic>Aedeagus</italic></bold> of holotype shown in Fig. <xref ref-type="fig" rid="F7">10</xref>. Description same as Results.</p></tp:treatment-sec><tp:treatment-sec sec-type="etymology" id="SECID0EWYAI"><title>Etymology.</title><p>During the collection period in 2017 and 2018, this species was collected mostly in August to early September, especially in September. Many individuals could be found in early September when other tiger beetle adults disappeared mostly in that habitat. Thus, the specific name “<italic><tp:taxon-name><tp:taxon-name-part taxon-name-part-type="genus" reg="Cylindera"/><tp:taxon-name-part taxon-name-part-type="species" reg="autumnalis">autumnalis</tp:taxon-name-part></tp:taxon-name></italic>” means the autumnal tiger beetle.</p></tp:treatment-sec><tp:treatment-sec sec-type="distribution" id="SECID0EGZAI"><title>Distribution.</title><p>Only known from type locality.</p></tp:treatment-sec><tp:treatment-sec sec-type="ecology" id="SECID0ELZAI"><title>Ecology.</title><p>According to field observation, adults live in forest trails in late summer to autumn (late July to September). They crawl on the open ground and fly away for a short distance when being bothered, sometimes hiding in the grass or litters. The other two tiger beetle species which could be also found in the same habitat are <italic><tp:taxon-name><tp:taxon-name-part taxon-name-part-type="genus" reg="Cylindera">C.</tp:taxon-name-part> <tp:taxon-name-part taxon-name-part-type="species" reg="cylindriformis">cylindriformis</tp:taxon-name-part></tp:taxon-name></italic> and <italic><tp:taxon-name><tp:taxon-name-part taxon-name-part-type="genus" reg="Therates">Therates</tp:taxon-name-part> <tp:taxon-name-part taxon-name-part-type="species" reg="alboobliquatus">alboobliquatus</tp:taxon-name-part> <tp:taxon-name-part taxon-name-part-type="subspecies" reg="alboobliquatus">alboobliquatus</tp:taxon-name-part></tp:taxon-name></italic> Horn, 1909. However, adults <!--PageBreak -->of these three tiger beetles seem to appear in different seasons. <italic><tp:taxon-name><tp:taxon-name-part taxon-name-part-type="genus" reg="Cylindera">Cylindera</tp:taxon-name-part> <tp:taxon-name-part taxon-name-part-type="species" reg="cylindriformis">cylindriformis</tp:taxon-name-part></tp:taxon-name></italic> adults appear in early to mid-summer, and <italic><tp:taxon-name><tp:taxon-name-part taxon-name-part-type="genus" reg="Therates">T.</tp:taxon-name-part> <tp:taxon-name-part taxon-name-part-type="species" reg="alboobliquatus">a.</tp:taxon-name-part> <tp:taxon-name-part taxon-name-part-type="subspecies" reg="alboobliquatus">alboobliquatus</tp:taxon-name-part></tp:taxon-name></italic> was recorded mainly in mid-summer.</p></tp:treatment-sec><tp:treatment-sec><!--Section generated to contain objects referenced in tp:taxon-treatment.--><table-wrap id="T2" position="float" orientation="portrait"><label>Table 2.</label><caption><p>Original labels of type materials.</p></caption><table id="TID0EMUAI" rules="all"><tbody><tr><th rowspan="1" colspan="1">Species</th><th rowspan="1" colspan="1">Code</th><th rowspan="1" colspan="1">Type of type</th><th rowspan="1" colspan="1">Original label</th><th rowspan="1" colspan="1">In English</th></tr><tr><td rowspan="42" colspan="1">
                    <italic><tp:taxon-name><tp:taxon-name-part taxon-name-part-type="genus" reg="Cylindera">Cylindera</tp:taxon-name-part> <tp:taxon-name-part taxon-name-part-type="species" reg="ooa">ooa</tp:taxon-name-part></tp:taxon-name></italic>
                  </td><td rowspan="4" colspan="1">AdeC66-1</td><td rowspan="4" colspan="1">Holotype</td><td rowspan="1" colspan="1">Locality: 高雄甲仙六義山</td><td rowspan="1" colspan="1">Locality: Kaohsiung, Jiaxian, Liuyi Mountain</td></tr><tr><td rowspan="1" colspan="1">Date: 2018.V.17</td><td rowspan="1" colspan="1">Date: 2018.V.17</td></tr><tr><td rowspan="1" colspan="1">Collector: 周明勳</td><td rowspan="1" colspan="1">Collector: Ming-Hsun Chou</td></tr><tr><td rowspan="1" colspan="1">Code: AdeC66-1</td><td rowspan="1" colspan="1">Code: AdeC66-1</td></tr><tr><td rowspan="4" colspan="1">AdeC66-2</td><td rowspan="4" colspan="1">Paratype</td><td rowspan="1" colspan="1">Locality: 高雄甲仙六義山</td><td rowspan="1" colspan="1">Locality: Kaohsiung, Jiaxian, Liuyi Mountain</td></tr><tr><td rowspan="1" colspan="1">Date: 2018.V.17</td><td rowspan="1" colspan="1">Date: 2018.V.17</td></tr><tr><td rowspan="1" colspan="1">Collector: 周明勳</td><td rowspan="1" colspan="1">Collector: Ming-Hsun Chou</td></tr><tr><td rowspan="1" colspan="1">Code: AdeC66-2</td><td rowspan="1" colspan="1">Code: AdeC66-2</td></tr><tr><td rowspan="4" colspan="1">AdeC66-15</td><td rowspan="4" colspan="1">Paratype</td><td rowspan="1" colspan="1">Locality: 高雄甲仙六義山</td><td rowspan="1" colspan="1">Locality: Kaohsiung, Jiaxian, Liuyi Mountain</td></tr><tr><td rowspan="1" colspan="1">Date: 2018.V.18</td><td rowspan="1" colspan="1">Date: 2018.V.18</td></tr><tr><td rowspan="1" colspan="1">Collector: 周明勳</td><td rowspan="1" colspan="1">Collector: Ming-Hsun Chou</td></tr><tr><td rowspan="1" colspan="1">Code: AdeC66-15</td><td rowspan="1" colspan="1">Code: AdeC66-15</td></tr><tr><td rowspan="4" colspan="1">AdeC66-16</td><td rowspan="4" colspan="1">Paratype</td><td rowspan="1" colspan="1">Locality: 高雄甲仙六義山</td><td rowspan="1" colspan="1">Locality: Kaohsiung, Jiaxian, Liuyi Mountain</td></tr><tr><td rowspan="1" colspan="1">Date: 2018.V.18</td><td rowspan="1" colspan="1">Date: 2018.V.18</td></tr><tr><td rowspan="1" colspan="1">Collector: 周明勳</td><td rowspan="1" colspan="1">Collector: Ming-Hsun Chou</td></tr><tr><td rowspan="1" colspan="1">Code: AdeC66-16</td><td rowspan="1" colspan="1">Code: AdeC66-16</td></tr><tr><td rowspan="4" colspan="1">AdeC66-17</td><td rowspan="4" colspan="1">Paratype</td><td rowspan="1" colspan="1">Locality: 高雄甲仙六義山</td><td rowspan="1" colspan="1">Locality: Kaohsiung, Jiaxian, Liuyi Mountain</td></tr><tr><td rowspan="1" colspan="1">Date: 2018.V.18</td><td rowspan="1" colspan="1">Date: 2018.V.18</td></tr><tr><td rowspan="1" colspan="1">Collector: 周明勳</td><td rowspan="1" colspan="1">Collector: Ming-Hsun Chou</td></tr><tr><td rowspan="1" colspan="1">Code: AdeC66-17</td><td rowspan="1" colspan="1">Code: AdeC66-17</td></tr><tr><td rowspan="4" colspan="1">AdeC73-4</td><td rowspan="4" colspan="1">Paratype</td><td rowspan="1" colspan="1">Locality: 高雄甲仙六義山</td><td rowspan="1" colspan="1">Locality: Kaohsiung, Jiaxian, Liuyi Mountain</td></tr><tr><td rowspan="1" colspan="1">Date: 2018.VI.23</td><td rowspan="1" colspan="1">Date: 2018.VI.23</td></tr><tr><td rowspan="1" colspan="1">Collector: 周明勳</td><td rowspan="1" colspan="1">Collector: Ming-Hsun Chou</td></tr><tr><td rowspan="1" colspan="1">Code: AdeC73-4</td><td rowspan="1" colspan="1">Code: AdeC73-4</td></tr><tr><td rowspan="2" colspan="1">Paratype-<named-content xmlns:xlink="http://www.w3.org/1999/xlink" content-type="dwc:institutional_code" xlink:type="simple">MFNB</named-content>-01</td><td rowspan="2" colspan="1">Paratype</td><td rowspan="1" colspan="1">“Formosa / Kosempo / Sauter S.V. / 9.–17. V. 08”</td><td rowspan="2" colspan="1"/></tr><tr><td rowspan="1" colspan="1">“Zool. Mus. Berlin”</td></tr><tr><td rowspan="2" colspan="1">Paratype-<named-content xmlns:xlink="http://www.w3.org/1999/xlink" content-type="dwc:institutional_code" xlink:type="simple">MFNB</named-content>-02</td><td rowspan="2" colspan="1">Paratype</td><td rowspan="1" colspan="1">“Formosa / Kosempo / Sauter S.V. / 9.–17. V. 08”</td><td rowspan="2" colspan="1"/></tr><tr><td rowspan="1" colspan="1">Zool. Mus. Berlin</td></tr><tr><td rowspan="3" colspan="1">Paratype-<named-content xmlns:xlink="http://www.w3.org/1999/xlink" content-type="dwc:institutional_code" xlink:type="simple">MFNB</named-content>-03</td><td rowspan="3" colspan="1">Paratype</td><td rowspan="1" colspan="1">“Formosa / Kosempo / Sauter S.V.”</td><td rowspan="3" colspan="1"/></tr><tr><td rowspan="1" colspan="1">“17.–23. V. 08”</td></tr><tr><td rowspan="1" colspan="1">“Zool. Mus. Berlin”</td></tr><tr><td rowspan="3" colspan="1">Paratype-<named-content xmlns:xlink="http://www.w3.org/1999/xlink" content-type="dwc:institutional_code" xlink:type="simple">MFNB</named-content>-04</td><td rowspan="3" colspan="1">Paratype</td><td rowspan="1" colspan="1">“Formosa / Kosempo / Sauter S.V.”</td><td rowspan="3" colspan="1"/></tr><tr><td rowspan="1" colspan="1">“2.–14. VI. 08”</td></tr><tr><td rowspan="1" colspan="1">“Zool. Mus. Berlin”</td></tr><tr><td rowspan="3" colspan="1">Paratype-<named-content xmlns:xlink="http://www.w3.org/1999/xlink" content-type="dwc:institutional_code" xlink:type="simple">MFNB</named-content>-05</td><td rowspan="3" colspan="1">Paratype</td><td rowspan="1" colspan="1">“Formosa / Kosempo / Sauter S.V.”</td><td rowspan="3" colspan="1"/></tr><tr><td rowspan="1" colspan="1">“1.–5. V. 08”</td></tr><tr><td rowspan="1" colspan="1">“Zool. Mus. Berlin”</td></tr><tr><td rowspan="3" colspan="1">Paratype-<named-content xmlns:xlink="http://www.w3.org/1999/xlink" content-type="dwc:institutional_code" xlink:type="simple">MFNB</named-content>-06</td><td rowspan="3" colspan="1">Paratype</td><td rowspan="1" colspan="1">“Formosa / Kosempo / Sauter S.V.”</td><td rowspan="3" colspan="1"/></tr><tr><td rowspan="1" colspan="1">“1.–5. V. 08”</td></tr><tr><td rowspan="1" colspan="1">“Zool. Mus. Berlin”</td></tr><tr><td rowspan="2" colspan="1">Paratype-<named-content xmlns:xlink="http://www.w3.org/1999/xlink" content-type="dwc:institutional_code" xlink:type="simple">MFNB</named-content>-07</td><td rowspan="2" colspan="1">Paratype</td><td rowspan="1" colspan="1">“Formosa / Kosempo / Sauter S.V. / 9.–17. V. 08”</td><td rowspan="1" colspan="1"/></tr><tr><td rowspan="1" colspan="1">“Zool. Mus. Berlin”</td><td rowspan="1" colspan="1"/></tr><tr><td rowspan="40" colspan="1">
                    <italic><tp:taxon-name><tp:taxon-name-part taxon-name-part-type="genus" reg="Cylindera">Cylindera</tp:taxon-name-part> <tp:taxon-name-part taxon-name-part-type="species" reg="autumnalis">autumnalis</tp:taxon-name-part></tp:taxon-name></italic>
                  </td><td rowspan="4" colspan="1">AdeC48-1</td><td rowspan="4" colspan="1">Paratype</td><td rowspan="1" colspan="1">Locality: 屏東雙流森林遊樂區</td><td rowspan="1" colspan="1">Locality: Pintung, Shuangliu Forest Recreation Area</td></tr><tr><td rowspan="1" colspan="1">Date: 2017.VIII.10</td><td rowspan="1" colspan="1">Date: 2017.VIII.10</td></tr><tr><td rowspan="1" colspan="1">Collector: 周明勳</td><td rowspan="1" colspan="1">Collector: Ming-Hsun Chou</td></tr><tr><td rowspan="1" colspan="1">Code: AdeC48-1</td><td rowspan="1" colspan="1">Code: AdeC48-1</td></tr><tr><td rowspan="4" colspan="1">AdeC48-2</td><td rowspan="4" colspan="1">Paratype</td><td rowspan="1" colspan="1">Locality: 屏東雙流森林遊樂區</td><td rowspan="1" colspan="1">Locality: Pintung, Shuangliu Forest Recreation Area</td></tr><tr><td rowspan="1" colspan="1">Date: 2017.VIII.10</td><td rowspan="1" colspan="1">Date: 2017.VIII.10</td></tr><tr><td rowspan="1" colspan="1">Collector: 周明勳</td><td rowspan="1" colspan="1">Collector: Ming-Hsun Chou</td></tr><tr><td rowspan="1" colspan="1">Code: AdeC48-2</td><td rowspan="1" colspan="1">Code: AdeC48-2</td></tr><tr><td rowspan="4" colspan="1">AdeC48-4</td><td rowspan="4" colspan="1">Paratype</td><td rowspan="1" colspan="1">Locality: 屏東雙流森林遊樂區</td><td rowspan="1" colspan="1">Locality: Pintung, Shuangliu Forest Recreation Area</td></tr><tr><td rowspan="1" colspan="1">Date: 2017.VIII.10</td><td rowspan="1" colspan="1">Date: 2017.VIII.10</td></tr><tr><td rowspan="1" colspan="1">Collector: 周明勳</td><td rowspan="1" colspan="1">Collector: Ming-Hsun Chou</td></tr><tr><td rowspan="1" colspan="1">Code: AdeC48-4</td><td rowspan="1" colspan="1">Code: AdeC48-4</td></tr><tr><td rowspan="4" colspan="1">AdeC48-5</td><td rowspan="4" colspan="1">Paratype</td><td rowspan="1" colspan="1">Locality: 屏東雙流森林遊樂區</td><td rowspan="1" colspan="1">Locality: Pintung, Shuangliu Forest Recreation Area</td></tr><tr><td rowspan="1" colspan="1">Date: 2017.VIII.10</td><td rowspan="1" colspan="1">Date: 2017.VIII.10</td></tr><tr><td rowspan="1" colspan="1">Collector: 周明勳</td><td rowspan="1" colspan="1">Collector: Ming-Hsun Chou</td></tr><tr><td rowspan="1" colspan="1">Code: AdeC48-5</td><td rowspan="1" colspan="1">Code: AdeC48-5</td></tr><tr><td rowspan="4" colspan="1">AdeC48-8</td><td rowspan="4" colspan="1">Paratype</td><td rowspan="1" colspan="1">Locality: 屏東雙流森林遊樂區</td><td rowspan="1" colspan="1">Locality: Pintung, Shuangliu Forest Recreation Area</td></tr><tr><td rowspan="1" colspan="1">Date: 2017.VIII.11</td><td rowspan="1" colspan="1">Date: 2017.VIII.11</td></tr><tr><td rowspan="1" colspan="1">Collector: 周明勳</td><td rowspan="1" colspan="1">Collector: Ming-Hsun Chou</td></tr><tr><td rowspan="1" colspan="1">Code: AdeC48-8</td><td rowspan="1" colspan="1">Code: AdeC48-8</td></tr><tr><td rowspan="4" colspan="1">AdeC78-1</td><td rowspan="4" colspan="1">Paratype</td><td rowspan="1" colspan="1">Locality: 屏東雙流森林遊樂區</td><td rowspan="1" colspan="1">Locality: Pintung, Shuangliu Forest Recreation Area</td></tr><tr><td rowspan="1" colspan="1">Date: 2018.VII.21</td><td rowspan="1" colspan="1">Date: 2018.VII.21</td></tr><tr><td rowspan="1" colspan="1">Collector: 周明勳</td><td rowspan="1" colspan="1">Collector: Ming-Hsun Chou</td></tr><tr><td rowspan="1" colspan="1">Code: AdeC78-1</td><td rowspan="1" colspan="1">Code: AdeC78-1</td></tr><tr><td rowspan="4" colspan="1">AdeC78-2</td><td rowspan="4" colspan="1">Paratype</td><td rowspan="1" colspan="1">Locality: 屏東雙流森林遊樂區</td><td rowspan="1" colspan="1">Locality: Pintung, Shuangliu Forest Recreation Area</td></tr><tr><td rowspan="1" colspan="1">Date: 2018.VII.21</td><td rowspan="1" colspan="1">Date: 2018.VII.21</td></tr><tr><td rowspan="1" colspan="1">Collector: 周明勳</td><td rowspan="1" colspan="1">Collector: Ming-Hsun Chou</td></tr><tr><td rowspan="1" colspan="1">Code: AdeC78-2</td><td rowspan="1" colspan="1">Code: AdeC78-2</td></tr><tr><td rowspan="4" colspan="1">AdeC84-1</td><td rowspan="4" colspan="1">Paratype</td><td rowspan="1" colspan="1">Locality: 屏東雙流森林遊樂區</td><td rowspan="1" colspan="1">Locality: Pintung, Shuangliu Forest Recreation Area</td></tr><tr><td rowspan="1" colspan="1">Date: 2018.IX.03,</td><td rowspan="1" colspan="1">Date: 2018.IX.03,</td></tr><tr><td rowspan="1" colspan="1">Collector: 周明勳</td><td rowspan="1" colspan="1">Collector: Ming-Hsun Chou</td></tr><tr><td rowspan="1" colspan="1">Code: AdeC84-1</td><td rowspan="1" colspan="1">Code: AdeC84-1</td></tr><tr><td rowspan="4" colspan="1">AdeC84-2</td><td rowspan="4" colspan="1">Paratype</td><td rowspan="1" colspan="1">Locality: 屏東雙流森林遊樂區</td><td rowspan="1" colspan="1">Locality: Pintung, Shuangliu Forest Recreation Area</td></tr><tr><td rowspan="1" colspan="1">Date: 2018.IX.03,</td><td rowspan="1" colspan="1">Date: 2018.IX.03,</td></tr><tr><td rowspan="1" colspan="1">Collector: 周明勳</td><td rowspan="1" colspan="1">Collector: Ming-Hsun Chou</td></tr><tr><td rowspan="1" colspan="1">Code: AdeC84-2</td><td rowspan="1" colspan="1">Code: AdeC84-2</td></tr><tr><td rowspan="4" colspan="1">AdeC84-3</td><td rowspan="4" colspan="1">Holotype</td><td rowspan="1" colspan="1">Locality: 屏東雙流森林遊樂區</td><td rowspan="1" colspan="1">Locality: Pintung, Shuangliu Forest Recreation Area</td></tr><tr><td rowspan="1" colspan="1">Date: 2018.IX.03,</td><td rowspan="1" colspan="1">Date: 2018.IX.03,</td></tr><tr><td rowspan="1" colspan="1">Collector: 周明勳</td><td rowspan="1" colspan="1">Collector: Ming-Hsun Chou</td></tr><tr><td rowspan="1" colspan="1">Code: AdeC84-3</td><td rowspan="1" colspan="1">Code: AdeC84-3</td></tr></tbody></table></table-wrap><fig id="F9" position="float" orientation="portrait"><object-id xmlns:xlink="http://www.w3.org/1999/xlink" content-type="doi" xlink:type="simple">10.3897/zookeys.875.37856.figures12-13</object-id><object-id xmlns:xlink="http://www.w3.org/1999/xlink" content-type="arpha" xlink:type="simple">C498798BB2235707980B83A3E92DAFCA</object-id><label>Figures 12, 13.</label><caption><p>Digital image of aedeagus in left view of Pintung form (<bold>12</bold>) and <italic><tp:taxon-name><tp:taxon-name-part taxon-name-part-type="genus" reg="Cylindera">Cylindera</tp:taxon-name-part> <tp:taxon-name-part taxon-name-part-type="species" reg="pseudocylindriformis">pseudocylindriformis</tp:taxon-name-part></tp:taxon-name></italic> (<bold>13</bold>). Abbreviations: <bold>ap</bold> arciform piece; <bold>cp</bold> central plate; <bold>f</bold> flagellum; <bold>p</bold> paramere; <bold>mt</bold> medial tooth; <bold>sr</bold> stiffening rib.</p></caption><graphic xmlns:xlink="http://www.w3.org/1999/xlink" xlink:href="zookeys-875-031-g009.jpg" position="float" orientation="portrait" xlink:type="simple" id="oo_339396.jpg"><uri content-type="original_file" xlink:type="simple">https://binary.pensoft.net/fig/339396</uri></graphic></fig><fig id="F7" position="float" orientation="portrait"><object-id xmlns:xlink="http://www.w3.org/1999/xlink" content-type="doi" xlink:type="simple">10.3897/zookeys.875.37856.figures9-10</object-id><object-id xmlns:xlink="http://www.w3.org/1999/xlink" content-type="arpha" xlink:type="simple">F67908B14E20588C9A8E58C767BC037C</object-id><label>Figures 9, 10.</label><caption><p>Digital image of aedeagus in left view of Kosempo form (AdeC66-1) (<bold>9</bold>) and <italic><tp:taxon-name><tp:taxon-name-part taxon-name-part-type="genus" reg="Cylindera">Cylindera</tp:taxon-name-part> <tp:taxon-name-part taxon-name-part-type="species" reg="sauteri">sauteri</tp:taxon-name-part></tp:taxon-name></italic> (<bold>10</bold>). Abbreviations: <bold>ap</bold> arciform piece; <bold>cp</bold> central plate; <bold>f</bold> flagellum; <bold>p</bold> paramere; <bold>mt</bold> medial tooth; <bold>sr</bold> stiffening rib.</p></caption><graphic xmlns:xlink="http://www.w3.org/1999/xlink" xlink:href="zookeys-875-031-g007.jpg" position="float" orientation="portrait" xlink:type="simple" id="oo_339394.jpg"><uri content-type="original_file" xlink:type="simple">https://binary.pensoft.net/fig/339394</uri></graphic></fig></tp:treatment-sec></tp:taxon-treatment>
